# Supplementary material for: 1,5-Diamino­tetra­zolium chloride
Source: Acta Crystallogr Sect E Struct Rep Online. 2010 Mar 31;66(Pt 4):o984. doi: 10.1107/S1600536810009633 (PMC2983990; doi:10.1107/S1600536810009633)
Supplement: Supplementary file 1 [file e-66-0o984-sup1.cif]

##############################################################################
###                                                                        ###
###        Electronic paper (Acta Crystallographica Section E)             ###
###                                                                        ###
##############################################################################
#                                                                            #
# This CIF contains the data in a paper accepted for publication in Acta     #
# Crystallographica Section E. It conforms to the requirements of Notes      #
# for Authors for Section E, and has been peer reviewed under the auspices   #
# of the IUCr Commission on Journals.                                        #
#                                                                            #
# Full details of the Crystallographic Information File format               #
# are given in the paper "The Crystallographic Information File (CIF):       #
# a New Standard Archive File for Crystallography" by S. R. Hall, F. H.      #
# Allen and I. D. Brown [Acta Cryst. (1991), A47, 655-685].                  #
#                                                                            #
# The current version of the core CIF dictionary is obtainable from          #
# ftp://ftp.iucr.org/pub/cif_core.dic. The current version number is 2.4.    #
#                                                                            #
# Software is freely available for graphical display of the structure(s) in  #
# this CIF.  For information consult the CIF home page http://www.iucr.org/  #
# cif/home.html                                                              #
#                                                                            #
# This file may be used for bona fide research purposes within the           #
# scientific community so long as proper attribution is given to the journal # 
# article from which it was obtained.                                        #
#                                                                            #
##############################################################################
                                             
data_I
_audit_creation_method     SHELXL-97
_chemical_name_systematic
;
1,5-Diaminotetrazolium chloride
;
_chemical_name_common     ?
_chemical_formula_moiety     'C H5 N6 +, Cl -'
_chemical_formula_sum     'C H5 Cl N6'
_chemical_formula_iupac     'C H5 N6 +, Cl -'
_chemical_formula_weight     136.56
_chemical_melting_point     ?
_symmetry_cell_setting     Orthorhombic
_symmetry_space_group_name_H-M     'P n a 21'
_symmetry_space_group_name_hall     'P 2c -2n'
loop_
    _symmetry_equiv_pos_site_id
    _symmetry_equiv_pos_as_xyz
    1 x,y,z
    2 -x,-y,1/2+z
    3 1/2-x,1/2+y,1/2+z
    4 1/2+x,1/2-y,z
_cell_length_a     12.389(3)
_cell_length_b     6.4500(12)
_cell_length_c     13.305(3)
_cell_angle_alpha     90.00
_cell_angle_beta     90.00
_cell_angle_gamma     90.00
_cell_volume     1063.1(4)
_cell_formula_units_Z     8
_cell_measurement_reflns_used     3581
_cell_measurement_theta_min     3.06
_cell_measurement_theta_max     27.50
_cell_measurement_temperature     93(2)
_exptl_crystal_description     Prism
_exptl_crystal_colour     Colourless
_exptl_crystal_size_max     0.43
_exptl_crystal_size_mid     0.27
_exptl_crystal_size_min     0.10
_exptl_crystal_density_diffrn     1.706
_exptl_crystal_density_meas     ?
_exptl_crystal_density_method     'not measured'
_exptl_crystal_F_000     560
_exptl_absorpt_coefficient_mu     0.610
_exptl_absorpt_correction_type     multi-scan
_exptl_absorpt_process_details     '(CrystalClear; Rigaku, 2008)'
_exptl_absorpt_correction_T_min     0.7782
_exptl_absorpt_correction_T_max     0.9415
_exptl_special_details
;
 ?
;
_diffrn_ambient_temperature     93(2)
_diffrn_radiation_type     MoK\a
_diffrn_radiation_wavelength     0.71073
_diffrn_radiation_source     'Rotating Anode'
_diffrn_radiation_monochromator     graphite
_diffrn_measurement_device_type     'Rigaku AFC10/Saturn724+'
_diffrn_measurement_method     Multi-scan
_diffrn_detector_area_resol_mean     28.5714
_diffrn_reflns_number     7927
_diffrn_reflns_av_R_equivalents     0.0292
_diffrn_reflns_av_sigmaI/netI     0.0182
_diffrn_reflns_theta_min     3.06
_diffrn_reflns_theta_max     27.48
_diffrn_reflns_theta_full     27.48
_diffrn_measured_fraction_theta_max     0.999
_diffrn_measured_fraction_theta_full     0.999
_diffrn_reflns_limit_h_min     -16
_diffrn_reflns_limit_h_max     14
_diffrn_reflns_limit_k_min     -8
_diffrn_reflns_limit_k_max     8
_diffrn_reflns_limit_l_min     -16
_diffrn_reflns_limit_l_max     17
_diffrn_standards_number     0
_diffrn_standards_interval_count     ?
_diffrn_standards_interval_time     ?
_diffrn_standards_decay_%     0
_refine_special_details
;
 Refinement of F^2^ against ALL reflections.  The weighted R-factor wR and
 goodness of fit S are based on F^2^, conventional R-factors R are based
 on F, with F set to zero for negative F^2^. The threshold expression of
 F^2^ > 2sigma(F^2^) is used only for calculating R-factors(gt) etc. and is
 not relevant to the choice of reflections for refinement.  R-factors based
 on F^2^ are statistically about twice as large as those based on F, and R-
 factors based on ALL data will be even larger.
;
_reflns_number_total     1268
_reflns_number_gt     1246
_reflns_threshold_expression     I>2\s(I)
_refine_ls_structure_factor_coef     Fsqd
_refine_ls_matrix_type     full
_refine_ls_R_factor_all     0.0259
_refine_ls_R_factor_gt     0.0247
_refine_ls_wR_factor_gt     0.0599
_refine_ls_wR_factor_ref     0.0605
_refine_ls_goodness_of_fit_ref     1.067
_refine_ls_restrained_S_all     1.066
_refine_ls_number_reflns     1268
_refine_ls_number_parameters     185
_refine_ls_number_restraints     1
_refine_ls_hydrogen_treatment     refall
_refine_ls_weighting_scheme     calc
_refine_ls_weighting_details
         'calc w=1/[\s^2^(Fo^2^)+(0.0395P)^2^+0.2133P] where P=(Fo^2^+2Fc^2^)/3'
_atom_sites_solution_hydrogens     difmap
_atom_sites_solution_primary     direct
_atom_sites_solution_secondary     difmap
_refine_ls_shift/su_max     0.004
_refine_ls_shift/su_mean     0.000
_refine_diff_density_max     0.642
_refine_diff_density_min     -0.169
_refine_ls_extinction_method     none
_refine_ls_extinction_coef     ?
_refine_ls_abs_structure_details     'none; Friedel pairs merged'
_refine_ls_abs_structure_Flack     ?
loop_
    _atom_type_symbol
    _atom_type_description
    _atom_type_scat_dispersion_real
    _atom_type_scat_dispersion_imag
    _atom_type_scat_source
    'C' 'C' 0.0033 0.0000
                         'International Tables Vol C Tables 4.2.6.8 and 6.1.1.4'
    'H' 'H' 0.0000 0.0000
                         'International Tables Vol C Tables 4.2.6.8 and 6.1.1.4'
    'N' 'N' 0.0061 0.0000
                         'International Tables Vol C Tables 4.2.6.8 and 6.1.1.4'
    'Cl' 'Cl' 0.1484 0.0000
                         'International Tables Vol C Tables 4.2.6.8 and 6.1.1.4'
_computing_data_collection     'CrystalClear (Rigaku, 2008)'
_computing_cell_refinement     'CrystalClear (Rigaku, 2008)'
_computing_data_reduction     'CrystalClear (Rigaku, 2008)'
_computing_structure_solution     'SHELXS97 (Sheldrick, 2008)'
_computing_structure_refinement     'SHELXL97 (Sheldrick, 2008)'
_computing_molecular_graphics     'PLATON (Spek, 2009)'
_computing_publication_material     'WinGX (Farrugia, 1999)'
loop_
    _atom_site_type_symbol
    _atom_site_label
    _atom_site_fract_x
    _atom_site_fract_y
    _atom_site_fract_z
    _atom_site_U_iso_or_equiv
    _atom_site_thermal_displace_type
    _atom_site_calc_flag
    _atom_site_refinement_flags
    _atom_site_occupancy
    N N1 0.44089(16) 0.1470(3) 0.39856(16) 0.0134(6) Uani . . 1.000
    N N2 0.51729(18) 0.2805(3) 0.36265(19) 0.0157(6) Uani . . 1.000
    N N3 0.48306(18) 0.4641(3) 0.37753(18) 0.0191(7) Uani . . 1.000
    N N4 0.38470(18) 0.4512(3) 0.42323(16) 0.0170(6) Uani . . 1.000
    N N5 0.44793(18) -0.0680(3) 0.39178(19) 0.0174(6) Uani . . 1.000
    N N6 0.26869(18) 0.1788(3) 0.4778(2) 0.0173(6) Uani . . 1.000
    C C1 0.3577(2) 0.2537(4) 0.4364(2) 0.0129(7) Uani . . 1.000
    N N7 0.68577(16) 0.3860(3) 0.20486(15) 0.0128(6) Uani . . 1.000
    N N8 0.76391(17) 0.2503(3) 0.23810(19) 0.0154(6) Uani . . 1.000
    N N9 0.73281(18) 0.0683(3) 0.21667(17) 0.0170(6) Uani . . 1.000
    N N10 0.63448(17) 0.0824(3) 0.17032(17) 0.0153(6) Uani . . 1.000
    N N11 0.68953(18) 0.5995(3) 0.21790(18) 0.0154(6) Uani . . 1.000
    N N12 0.51472(17) 0.3555(3) 0.1248(2) 0.0167(6) Uani . . 1.000
    C C2 0.6038(2) 0.2794(4) 0.1630(2) 0.0131(7) Uani . . 1.000
    Cl Cl1 0.93591(4) 0.67650(9) 0.13004(5) 0.0168(2) Uani . . 1.000
    Cl Cl2 0.19017(4) 0.71516(9) 0.47049(5) 0.0174(2) Uani . . 1.000
    H H4 0.342(3) 0.565(7) 0.438(3) 0.048(12) Uiso . . 1.000
    H H5A 0.446(3) -0.093(7) 0.334(3) 0.037(11) Uiso . . 1.000
    H H5B 0.514(3) -0.104(5) 0.422(3) 0.031(9) Uiso . . 1.000
    H H6A 0.215(3) 0.259(6) 0.492(3) 0.037(10) Uiso . . 1.000
    H H6B 0.260(3) 0.037(6) 0.469(3) 0.040(10) Uiso . . 1.000
    H H10 0.599(3) -0.016(6) 0.158(3) 0.028(9) Uiso . . 1.000
    H H11A 0.677(3) 0.623(5) 0.288(3) 0.024(8) Uiso . . 1.000
    H H11B 0.753(3) 0.634(5) 0.200(2) 0.016(7) Uiso . . 1.000
    H H12A 0.477(3) 0.275(5) 0.094(3) 0.021(9) Uiso . . 1.000
    H H12B 0.502(3) 0.476(6) 0.129(3) 0.028(9) Uiso . . 1.000
loop_
    _atom_site_aniso_label
    _atom_site_aniso_U_11
    _atom_site_aniso_U_22
    _atom_site_aniso_U_33
    _atom_site_aniso_U_12
    _atom_site_aniso_U_13
    _atom_site_aniso_U_23
    N1 0.0118(10) 0.0145(10) 0.0140(10) -0.0003(8) -0.0009(8) 0.0006(8)
    N2 0.0157(11) 0.0187(10) 0.0126(12) -0.0025(8) 0.0014(9) 0.0005(8)
    N3 0.0194(11) 0.0213(12) 0.0166(12) -0.0018(8) -0.0005(10) -0.0002(10)
    N4 0.0165(11) 0.0161(10) 0.0184(11) 0.0005(8) -0.0008(9) -0.0015(9)
    N5 0.0182(11) 0.0141(10) 0.0198(12) 0.0029(8) 0.0002(9) -0.0009(9)
    N6 0.0132(9) 0.0197(11) 0.0189(11) 0.0007(8) 0.0042(10) -0.0004(10)
    C1 0.0118(12) 0.0175(11) 0.0093(12) 0.0023(9) -0.0028(9) -0.0006(9)
    N7 0.0112(9) 0.0146(10) 0.0125(10) 0.0000(8) -0.0001(8) 0.0008(8)
    N8 0.0115(11) 0.0202(10) 0.0144(12) 0.0026(8) 0.0003(9) 0.0007(8)
    N9 0.0170(11) 0.0184(11) 0.0156(11) 0.0014(8) -0.0002(9) -0.0001(9)
    N10 0.0124(10) 0.0164(10) 0.0171(10) -0.0023(8) -0.0004(8) -0.0027(9)
    N11 0.0126(10) 0.0137(10) 0.0199(12) -0.0020(8) 0.0008(9) -0.0013(9)
    N12 0.0134(9) 0.0170(11) 0.0196(11) -0.0020(8) -0.0037(10) -0.0016(11)
    C2 0.0134(12) 0.0165(12) 0.0094(12) -0.0031(9) 0.0028(10) -0.0010(9)
    Cl1 0.0114(3) 0.0194(3) 0.0197(3) -0.0004(2) -0.0017(3) 0.0002(3)
    Cl2 0.0126(3) 0.0196(3) 0.0199(3) -0.0011(2) 0.0019(3) -0.0003(3)
_geom_special_details
;
 Bond distances, angles etc. have been calculated using the
 rounded fractional coordinates. All su's are estimated
 from the variances of the (full) variance-covariance matrix.
 The cell esds are taken into account in the estimation of
 distances, angles and torsion angles
;
loop_
    _geom_bond_atom_site_label_1
    _geom_bond_atom_site_label_2
    _geom_bond_site_symmetry_1
    _geom_bond_site_symmetry_2
    _geom_bond_distance
    _geom_bond_publ_flag
    N1 N2 . . 1.366(3) no
    N1 N5 . . 1.392(3) no
    N1 C1 . . 1.338(3) no
    N2 N3 . . 1.273(3) no
    N3 N4 . . 1.364(3) no
    N4 C1 . . 1.329(3) no
    N6 C1 . . 1.324(3) no
    N4 H4 . . 0.93(4) no
    N5 H5A . . 0.79(4) no
    N5 H5B . . 0.94(4) no
    N6 H6A . . 0.86(4) no
    N6 H6B . . 0.93(4) no
    N7 N8 . . 1.378(3) no
    N7 N11 . . 1.389(3) no
    N7 C2 . . 1.347(3) no
    N8 N9 . . 1.268(3) no
    N9 N10 . . 1.368(3) no
    N10 C2 . . 1.330(3) no
    N12 C2 . . 1.310(3) no
    N10 H10 . . 0.79(4) no
    N11 H11A . . 0.96(4) no
    N11 H11B . . 0.85(4) no
    N12 H12A . . 0.81(4) no
    N12 H12B . . 0.80(4) no
loop_
    _geom_angle_atom_site_label_1
    _geom_angle_atom_site_label_2
    _geom_angle_atom_site_label_3
    _geom_angle_site_symmetry_1
    _geom_angle_site_symmetry_2
    _geom_angle_site_symmetry_3
    _geom_angle
    _geom_angle_publ_flag
    N2 N1 N5 . . . 124.2(2) no
    N2 N1 C1 . . . 109.95(19) no
    N5 N1 C1 . . . 125.8(2) no
    N1 N2 N3 . . . 107.5(2) no
    N2 N3 N4 . . . 108.06(19) no
    N3 N4 C1 . . . 110.0(2) no
    N3 N4 H4 . . . 124(2) no
    C1 N4 H4 . . . 126(3) no
    N1 N5 H5A . . . 105(3) no
    H5A N5 H5B . . . 113(4) no
    N1 N5 H5B . . . 106(2) no
    C1 N6 H6A . . . 121(3) no
    C1 N6 H6B . . . 114(2) no
    H6A N6 H6B . . . 122(3) no
    N8 N7 N11 . . . 124.48(19) no
    N8 N7 C2 . . . 109.76(19) no
    N11 N7 C2 . . . 125.7(2) no
    N7 N8 N9 . . . 107.6(2) no
    N8 N9 N10 . . . 108.08(19) no
    N9 N10 C2 . . . 110.6(2) no
    C2 N10 H10 . . . 126(3) no
    N9 N10 H10 . . . 122(3) no
    N7 N11 H11B . . . 105(2) no
    N7 N11 H11A . . . 105.9(19) no
    H11A N11 H11B . . . 112(3) no
    C2 N12 H12B . . . 120(3) no
    C2 N12 H12A . . . 116(3) no
    H12A N12 H12B . . . 123(4) no
    N4 C1 N6 . . . 127.9(2) no
    N1 C1 N4 . . . 104.5(2) no
    N1 C1 N6 . . . 127.6(2) no
    N7 C2 N12 . . . 127.2(2) no
    N10 C2 N12 . . . 128.8(2) no
    N7 C2 N10 . . . 104.0(2) no
loop_
    _geom_torsion_atom_site_label_1
    _geom_torsion_atom_site_label_2
    _geom_torsion_atom_site_label_3
    _geom_torsion_atom_site_label_4
    _geom_torsion_site_symmetry_1
    _geom_torsion_site_symmetry_2
    _geom_torsion_site_symmetry_3
    _geom_torsion_site_symmetry_4
    _geom_torsion
    _geom_torsion_publ_flag
    N5 N1 N2 N3 . . . . 177.3(2) no
    C1 N1 N2 N3 . . . . 0.0(3) no
    N2 N1 C1 N4 . . . . -0.2(3) no
    N2 N1 C1 N6 . . . . 180.0(3) no
    N5 N1 C1 N4 . . . . -177.4(2) no
    N5 N1 C1 N6 . . . . 2.8(4) no
    N1 N2 N3 N4 . . . . 0.1(3) no
    N2 N3 N4 C1 . . . . -0.2(3) no
    N3 N4 C1 N1 . . . . 0.2(3) no
    N3 N4 C1 N6 . . . . -179.9(3) no
    N11 N7 N8 N9 . . . . 177.8(2) no
    C2 N7 N8 N9 . . . . 0.9(3) no
    N8 N7 C2 N10 . . . . -0.9(3) no
    N8 N7 C2 N12 . . . . 178.8(3) no
    N11 N7 C2 N10 . . . . -177.7(2) no
    N11 N7 C2 N12 . . . . 1.9(4) no
    N7 N8 N9 N10 . . . . -0.5(3) no
    N8 N9 N10 C2 . . . . -0.1(3) no
    N9 N10 C2 N7 . . . . 0.6(3) no
    N9 N10 C2 N12 . . . . -179.0(3) no
loop_
    _geom_hbond_atom_site_label_D
    _geom_hbond_atom_site_label_H
    _geom_hbond_atom_site_label_A
    _geom_hbond_site_symmetry_A
    _geom_hbond_distance_DH
    _geom_hbond_distance_HA
    _geom_hbond_distance_DA
    _geom_hbond_angle_DHA
    _geom_hbond_publ_flag
    N4 H4 Cl2 . 0.93(4) 2.16(4) 3.017(2) 154(4) yes
    N5 H5A Cl1 4_455 0.79(4) 2.77(4) 3.555(3) 179(6) yes
    N5 H5B Cl2 4_555 0.94(4) 2.39(4) 3.317(2) 170(3) yes
    N6 H6A Cl1 2_665 0.86(4) 2.65(4) 3.376(3) 142(3) yes
    N6 H6B Cl2 1_545 0.93(4) 2.25(4) 3.146(2) 162(3) yes
    N10 H10 Cl1 4_455 0.79(4) 2.30(4) 3.021(2) 152(4) yes
    N11 H11A Cl2 4_565 0.96(4) 2.65(4) 3.567(3) 161(3) yes
    N11 H11B Cl1 . 0.85(4) 2.47(4) 3.306(2) 170(3) yes
    N12 H12A Cl2 3_544 0.81(4) 2.67(4) 3.388(3) 148(3) yes
    N12 H12B Cl1 4_465 0.80(4) 2.39(4) 3.173(2) 171(4) yes
data_global
_journal_date_recd_electronic     2010-01-18
_journal_date_accepted     2010-03-15
_journal_name_full     'Acta Crystallographica, Section E'
_journal_year     2010
_journal_volume     66
_journal_issue      4
_journal_page_first     o984
_journal_page_last     o984
_journal_paper_category     QO
_journal_coeditor_code     SU2159
_publ_contact_author_name     'Du, Zhi-Ming'
_publ_contact_author_address
;
State Key Laboratory of Explosion Science and Technology
Beijing Institute of Technology
Beijing 100081
People's Republic of China
;
_publ_contact_author_email     duzhiming430@sohu.com
_publ_contact_author_fax     86-10-68912765
_publ_contact_author_phone     86-10-68912765
_publ_section_title
;
1,5-Diaminotetrazolium chloride
;
loop_
    _publ_author_name
    _publ_author_address
    'Meng, Ling-Qiao'
;
State Key Laboratory of Explosion Science and Technology
Beijing Institute of Technology
Beijing 100081
People's Republic of China
;
    'Du, Zhi-Ming'
;
State Key Laboratory of Explosion Science and Technology
Beijing Institute of Technology
Beijing 100081
People's Republic of China
;
    'He, Chun-lin'
;
State Key Laboratory of Explosion Science and Technology
Beijing Institute of Technology
Beijing 100081
People's Republic of China
;
    'Cong, Xiao-Min'
;
State Key Laboratory of Explosion Science and Technology
Beijing Institute of Technology
Beijing 100081
People's Republic of China
;
    'Yang, Shuai'
;
State Key Laboratory of Explosion Science and Technology
Beijing Institute of Technology
Beijing 100081
People's Republic of China
;
    'Zhao, Lin-Shuang'
;
State Key Laboratory of Explosion Science and Technology
Beijing Institute of Technology
Beijing 100081
People's Republic of China
;
_publ_section_synopsis     .
