# Supplementary material for: 1,5-Diamino­tetra­zolium chloride
Source: Acta Crystallogr Sect E Struct Rep Online. 2010 Mar 31;66(Pt 4):o984. doi: 10.1107/S1600536810009633 (PMC2983990; doi:10.1107/S1600536810009633)
Supplement: Supplementary file 2 [file e-66-0o984-Isup2.hkl]

# 
# h,k,l, Fc-squared, Fo-squared, sigma(Fo-squared) and status flag 
# 
data_I
_shelx_title 'BO408 IN PNA2(1)' 
_shelx_refln_list_code          4 
_shelx_F_calc_maximum      230.64 
_exptl_crystal_F_000       560.00 
_reflns_d_resolution_high  0.7700 
 
loop_ 
 _symmetry_equiv_pos_as_xyz 
 'x, y, z' 
 '-x, -y, z+1/2' 
 '-x+1/2, y+1/2, z+1/2' 
 'x+1/2, -y+1/2, z' 
 
_cell_length_a    12.3888 
_cell_length_b     6.4500 
_cell_length_c    13.3046 
_cell_angle_alpha  90.000 
_cell_angle_beta   90.000 
_cell_angle_gamma  90.000 
 
_shelx_F_squared_multiplier     1.000 
 
loop_ 
 _refln_index_h 
 _refln_index_k 
 _refln_index_l 
 _refln_F_squared_calc 
 _refln_F_squared_meas 
 _refln_F_squared_sigma 
 _refln_observed_status 
   2   0   0        4.13        8.56      1.78 o 
   4   0   0     3777.67     3824.93     17.46 o 
   6   0   0        2.27        4.52      4.82 o 
   8   0   0     1229.51     1173.46     23.15 o 
  10   0   0        6.00       19.20      9.69 o 
  12   0   0       29.07       27.89      7.92 o 
  14   0   0        2.00        6.63      6.65 o 
  16   0   0     2357.11     2547.99     58.02 o 
   1   1   0       29.83       34.04      1.95 o 
   2   1   0        2.78        7.03      1.84 o 
   3   1   0        0.34        5.05      2.26 o 
   4   1   0    13165.22    14589.17     48.09 o 
   5   1   0     1185.03     1274.02     12.01 o 
   6   1   0      121.75      124.94      6.21 o 
   7   1   0     2416.09     2450.41     61.68 o 
   8   1   0      226.15      219.36      8.36 o 
   9   1   0      736.40      716.58     13.79 o 
  10   1   0        4.49       11.58      7.00 o 
  11   1   0     1340.57     1362.88     28.74 o 
  12   1   0      269.60      279.62     11.04 o 
  13   1   0      276.58      284.78     11.96 o 
  14   1   0       65.34       70.92      7.51 o 
  15   1   0       89.44       77.86      7.78 o 
   0   2   0     7380.39     8226.21     67.58 o 
   1   2   0      135.68      156.67      3.34 o 
   2   2   0      729.22      726.65      6.93 o 
   3   2   0     2098.56     2094.00     15.09 o 
   4   2   0      307.77      291.17      5.33 o 
   5   2   0      206.21      166.43      5.74 o 
   6   2   0       24.38       29.45      4.08 o 
   7   2   0      265.84      267.68      9.96 o 
   8   2   0     1170.40     1177.96     16.09 o 
   9   2   0       58.61       62.07      7.98 o 
  10   2   0       24.46       24.97      5.58 o 
  11   2   0      560.53      571.22     13.90 o 
  12   2   0       48.93       49.05      8.86 o 
  13   2   0      677.53      658.65     15.69 o 
  14   2   0        9.22       12.55      5.28 o 
  15   2   0       11.50        7.90      5.70 o 
   1   3   0     1814.46     1820.64     15.80 o 
   2   3   0      780.96      769.57      8.52 o 
   3   3   0       30.46       31.13      3.49 o 
   4   3   0     2893.07     3132.73     22.94 o 
   5   3   0       77.81       91.09      4.64 o 
   6   3   0      454.54      435.83     10.23 o 
   7   3   0     2252.19     2305.63     29.95 o 
   8   3   0        1.89       10.21      5.05 o 
   9   3   0      679.51      640.25     14.83 o 
  10   3   0        0.30       10.31      5.79 o 
  11   3   0      102.26       93.97      7.04 o 
  12   3   0      154.32      144.42      8.81 o 
  13   3   0       12.92       18.28      5.97 o 
  14   3   0       62.93       76.18      8.06 o 
  15   3   0      486.86      470.22     23.87 o 
   0   4   0       40.90       30.31      4.42 o 
   1   4   0     3365.57     3572.66     26.19 o 
   2   4   0      255.61      242.46      6.78 o 
   3   4   0      460.02      406.39      7.88 o 
   4   4   0        0.32        4.72      4.10 o 
   5   4   0       51.93       46.66      5.27 o 
   6   4   0       49.69       46.88      5.93 o 
   7   4   0       33.48       38.25      5.35 o 
   8   4   0      399.37      392.64     17.33 o 
   9   4   0      115.55      105.40      8.17 o 
  10   4   0      152.17      148.06      9.08 o 
  11   4   0     1431.09     1483.14     34.08 o 
  12   4   0        0.68        9.18      6.54 o 
  13   4   0      308.35      294.41     12.39 o 
  14   4   0       82.51       80.06      8.25 o 
   1   5   0       89.51       79.40      5.97 o 
   2   5   0      416.47      416.95     11.26 o 
   3   5   0     1089.27     1087.79     24.59 o 
   4   5   0       42.91       39.59      5.25 o 
   5   5   0      825.54      787.81     13.93 o 
   6   5   0       49.99       53.88      5.65 o 
   7   5   0     1487.40     1545.09     21.23 o 
   8   5   0       14.58       13.05      4.79 o 
   9   5   0      582.23      575.63     13.93 o 
  10   5   0       67.88       70.80      7.64 o 
  11   5   0      383.53      386.22     13.83 o 
  12   5   0       92.77       84.06      8.77 o 
   0   6   0      151.12      122.92     11.60 o 
   1   6   0      103.92      127.65      7.39 o 
   2   6   0     1041.35     1067.66     17.24 o 
   3   6   0      584.14      606.62     13.60 o 
   4   6   0       80.64       71.75      5.80 o 
   5   6   0      312.85      299.41     10.96 o 
   6   6   0      368.60      388.94     11.40 o 
   7   6   0       42.58       46.81      5.82 o 
   8   6   0      298.90      301.87     15.45 o 
   9   6   0      327.35      345.64     17.86 o 
  10   6   0       71.68       61.86      9.55 o 
  11   6   0      179.12      176.01     21.95 o 
   1   7   0        9.14       16.24      4.05 o 
   2   7   0       71.39       72.41      8.47 o 
   3   7   0      294.37      336.74     15.40 o 
   4   7   0      135.96      126.91     12.35 o 
   5   7   0      610.59      667.24     20.12 o 
   6   7   0      143.97      120.06     11.42 o 
   7   7   0       23.81       16.66      6.08 o 
   8   7   0        0.56        4.40      4.68 o 
   0   8   0      236.51      269.25     44.47 o 
   1   8   0      126.95      134.93     36.95 o 
   2   8   0       63.69       39.53     21.50 o 
   3   8   0       18.84       21.38     11.94 o 
   4   8   0        0.50       16.87     12.43 o 
   2   0   1     1673.95     1467.84      7.25 o 
   4   0   1    11747.86    12612.12     73.80 o 
   6   0   1     2023.08     2000.07     31.29 o 
   8   0   1       52.30       51.12      5.36 o 
  10   0   1     2477.22     2584.56     24.77 o 
  12   0   1     2527.16     2654.77     41.71 o 
  14   0   1      525.48      565.20     14.54 o 
  16   0   1      156.29      157.85     10.16 o 
   0   1   1     4485.54     4423.86     17.28 o 
   1   1   1      240.60      227.87      1.75 o 
   2   1   1     2361.54     2677.36     10.88 o 
   3   1   1      617.04      630.08      4.65 o 
   4   1   1      614.38      592.23      4.64 o 
   5   1   1      756.73      718.43      8.66 o 
   6   1   1     2396.91     2396.58     19.01 o 
   7   1   1     1715.67     1768.06     15.19 o 
   8   1   1     3441.33     3534.46     26.50 o 
   9   1   1      936.80      943.11     11.87 o 
  10   1   1     1860.61     1860.36     15.04 o 
  11   1   1      295.32      284.42      7.52 o 
  12   1   1       35.20       41.08      4.23 o 
  13   1   1       91.21       94.38      5.60 o 
  14   1   1      825.93      888.26     14.05 o 
  15   1   1       99.69      102.11      5.96 o 
   1   2   1     2882.66     2946.27     10.81 o 
   2   2   1     2947.95     2970.49     11.26 o 
   3   2   1     2772.63     2841.80     13.91 o 
   4   2   1      194.23      213.71      3.26 o 
   5   2   1      150.79      119.57      3.57 o 
   6   2   1     2044.74     2042.84     18.96 o 
   7   2   1      589.01      635.27      9.56 o 
   8   2   1      185.92      182.74      6.14 o 
   9   2   1      287.09      285.05      7.61 o 
  10   2   1      290.44      289.73      7.73 o 
  11   2   1      259.34      246.91      7.09 o 
  12   2   1     1786.06     1810.47     19.85 o 
  13   2   1      473.00      445.16      9.36 o 
  14   2   1      467.01      493.93      9.92 o 
  15   2   1       65.94       72.43      5.24 o 
   0   3   1       24.34       12.11      1.93 o 
   1   3   1     1768.66     1934.33     11.70 o 
   2   3   1      700.78      647.23      5.63 o 
   3   3   1     1457.70     1447.03      9.31 o 
   4   3   1      123.29      146.23      3.65 o 
   5   3   1     1134.00     1131.51      9.75 o 
   6   3   1       84.84       79.96      4.28 o 
   7   3   1      864.79      817.12     10.25 o 
   8   3   1      358.66      324.04      7.77 o 
   9   3   1      843.14      792.61     10.71 o 
  10   3   1      919.29      895.57     11.72 o 
  11   3   1       89.39       92.99      5.85 o 
  12   3   1        8.79       11.97      3.95 o 
  13   3   1       62.52       70.29      5.17 o 
  14   3   1      360.51      346.39      8.96 o 
   1   4   1     2261.80     2383.63     13.88 o 
   2   4   1      157.08      168.40      4.38 o 
   3   4   1      829.25      778.96      7.92 o 
   4   4   1     1378.82     1445.19     10.32 o 
   5   4   1      969.48      932.48      9.39 o 
   6   4   1      860.50      857.40     10.27 o 
   7   4   1      355.52      362.23      8.51 o 
   8   4   1       10.95       16.10      3.99 o 
   9   4   1       16.14       18.42      3.25 o 
  10   4   1      138.43      134.03      6.36 o 
  11   4   1      728.18      722.82     11.29 o 
  12   4   1      275.28      250.17      7.92 o 
  13   4   1      404.90      402.34      9.44 o 
  14   4   1       71.73       64.32      5.53 o 
   0   5   1     1209.97     1195.55     18.45 o 
   1   5   1      576.72      556.50      7.12 o 
   2   5   1       84.55       80.29      4.33 o 
   3   5   1      661.66      645.72      7.86 o 
   4   5   1       17.46       17.85      3.53 o 
   5   5   1      219.59      216.91      6.35 o 
   6   5   1      678.38      671.13      9.96 o 
   7   5   1      660.43      685.04      9.89 o 
   8   5   1     1425.24     1423.13     14.53 o 
   9   5   1      581.78      593.53     10.62 o 
  10   5   1      166.02      164.81      7.19 o 
  11   5   1      117.40      104.53      6.19 o 
  12   5   1       10.01       14.01      4.40 o 
   1   6   1      867.38      845.91     10.65 o 
   2   6   1      675.71      663.21      9.90 o 
   3   6   1      137.18      138.18      5.41 o 
   4   6   1      261.37      254.65      6.29 o 
   5   6   1      668.69      678.74      9.95 o 
   6   6   1      155.99      145.73      6.73 o 
   7   6   1       18.83       21.04      4.02 o 
   8   6   1       14.96       15.66      3.87 o 
   9   6   1        8.38        7.33      3.49 o 
  10   6   1      157.94      154.21      8.39 o 
  11   6   1      166.40      162.19      8.94 o 
   0   7   1      755.45      736.52     24.25 o 
   1   7   1      362.95      345.20     11.14 o 
   2   7   1       59.17       62.57      4.94 o 
   3   7   1       56.75       54.42      5.32 o 
   4   7   1       18.48       22.06      4.40 o 
   5   7   1       96.08       86.18      6.61 o 
   6   7   1      295.52      297.02     11.01 o 
   7   7   1       33.10       36.14      5.36 o 
   8   7   1       97.46       97.12      9.09 o 
   1   8   1      232.19      195.70     35.68 o 
   2   8   1      106.58       76.13     15.53 o 
   3   8   1       51.78       48.13      9.69 o 
   4   8   1      120.95      123.12     14.18 o 
   0   0   2       20.05       29.30      1.46 o 
   2   0   2      434.48      390.02      4.42 o 
   4   0   2      673.86      704.74     15.53 o 
   6   0   2     1541.61     1495.57     26.96 o 
   8   0   2      615.82      620.22     11.75 o 
  10   0   2      186.82      177.98      9.03 o 
  12   0   2      252.02      242.03     10.56 o 
  14   0   2      210.86      199.86      9.94 o 
   1   1   2      272.04      296.01      2.19 o 
   2   1   2    14732.34    16003.92     56.39 o 
   3   1   2      334.60      303.24      3.02 o 
   4   1   2     2112.85     2158.53     15.40 o 
   5   1   2     2152.00     2139.53     25.54 o 
   6   1   2      706.38      670.84      6.33 o 
   7   1   2      487.37      484.60      6.91 o 
   8   1   2       71.34       71.53      4.65 o 
   9   1   2      412.47      404.90      8.26 o 
  10   1   2      448.05      429.83      8.93 o 
  11   1   2      398.79      386.85      9.04 o 
  12   1   2      529.47      527.16     10.96 o 
  13   1   2      211.19      221.30      7.18 o 
  14   1   2      572.16      579.71     11.25 o 
  15   1   2       46.73       38.09      4.84 o 
   0   2   2     2961.04     2974.16     20.12 o 
   1   2   2     3924.56     3794.56      9.30 o 
   2   2   2     5212.08     5566.30     15.80 o 
   3   2   2     1230.22     1191.01      9.71 o 
   4   2   2       13.40       20.85      1.80 o 
   5   2   2      804.33      797.25      8.64 o 
   6   2   2     2141.86     2195.87     17.08 o 
   7   2   2       30.22       22.77      3.29 o 
   8   2   2      918.60      912.58     10.80 o 
   9   2   2      181.03      166.81      6.32 o 
  10   2   2      216.11      223.66      7.47 o 
  11   2   2      860.73      842.75     12.10 o 
  12   2   2       40.45       37.03      4.42 o 
  13   2   2      680.15      680.58     11.13 o 
  14   2   2        4.34       14.38      4.32 o 
  15   2   2       50.69       47.66      5.45 o 
   1   3   2      542.95      574.03      5.12 o 
   2   3   2      296.36      256.33      3.53 o 
   3   3   2     1493.86     1494.90     10.57 o 
   4   3   2      403.82      361.17      5.24 o 
   5   3   2     1434.53     1385.31     11.03 o 
   6   3   2      266.95      237.08      5.96 o 
   7   3   2      795.41      751.67      9.54 o 
   8   3   2      135.28      140.19      5.79 o 
   9   3   2      801.14      816.39     11.20 o 
  10   3   2     1020.83     1018.32     12.55 o 
  11   3   2      268.33      254.34      7.83 o 
  12   3   2      550.89      543.03     10.52 o 
  13   3   2      326.19      313.96      8.62 o 
  14   3   2      424.81      426.84     10.76 o 
   0   4   2     2705.71     2725.99     20.99 o 
   1   4   2      706.69      670.78      6.49 o 
   2   4   2      491.05      468.64      5.71 o 
   3   4   2     1554.20     1577.01     13.61 o 
   4   4   2      277.68      296.52      5.73 o 
   5   4   2     1761.38     1857.98     13.34 o 
   6   4   2     1698.53     1804.66     12.91 o 
   7   4   2      910.62      870.73     10.65 o 
   8   4   2      626.74      614.05     10.30 o 
   9   4   2      470.88      494.34      9.20 o 
  10   4   2      309.68      292.17      8.27 o 
  11   4   2      247.11      218.84      7.43 o 
  12   4   2       35.51       32.37      4.55 o 
  13   4   2      206.76      194.25      8.16 o 
  14   4   2       37.50       31.08      6.25 o 
   1   5   2      706.17      669.28      9.34 o 
   2   5   2      213.18      194.39      6.48 o 
   3   5   2      869.85      867.90      8.84 o 
   4   5   2     1239.06     1220.73     12.13 o 
   5   5   2      105.53      108.10      5.01 o 
   6   5   2     1205.23     1171.04     19.24 o 
   7   5   2      191.17      191.51      6.16 o 
   8   5   2       48.11       47.85      4.52 o 
   9   5   2      393.53      379.32      8.44 o 
  10   5   2      251.63      253.76      8.67 o 
  11   5   2        2.46        9.27      3.77 o 
  12   5   2      375.00      381.19     11.84 o 
   0   6   2      618.14      654.78     13.71 o 
   1   6   2      436.46      458.88      8.72 o 
   2   6   2      851.94      853.69     14.38 o 
   3   6   2      510.64      505.29     11.08 o 
   4   6   2      182.63      180.72      8.00 o 
   5   6   2       13.01       14.81      3.92 o 
   6   6   2      141.55      145.39      7.08 o 
   7   6   2      442.79      453.91     10.34 o 
   8   6   2      348.90      344.13     10.57 o 
   9   6   2      255.55      256.84      8.75 o 
  10   6   2       86.76       87.50      6.07 o 
  11   6   2       16.18       16.67      5.76 o 
   1   7   2       63.45       56.92      5.95 o 
   2   7   2      129.21      151.27      9.14 o 
   3   7   2      189.02      179.85      8.20 o 
   4   7   2      475.52      530.82     12.03 o 
   5   7   2      213.32      214.60      8.70 o 
   6   7   2      335.17      336.34     10.40 o 
   7   7   2      222.53      203.05      8.86 o 
   8   7   2      104.14      100.06      8.56 o 
   0   8   2       90.45       76.50     24.76 o 
   1   8   2      192.75      205.08     22.32 o 
   2   8   2       79.76       67.04     18.46 o 
   3   8   2      153.79      144.51     10.48 o 
   4   8   2       51.11       49.62      6.82 o 
   2   0   3    13207.95    14267.51     25.16 o 
   4   0   3     7216.47     7843.18     93.23 o 
   6   0   3      368.54      327.69      6.88 o 
   8   0   3       21.18       24.33      3.84 o 
  10   0   3       97.73       77.04      6.74 o 
  12   0   3     3654.98     3892.14     36.10 o 
  14   0   3      580.71      606.53     21.31 o 
   0   1   3      807.45      958.57     15.03 o 
   1   1   3      105.58       91.12      1.64 o 
   2   1   3     2736.07     2862.10     11.79 o 
   3   1   3      206.77      199.91      2.45 o 
   4   1   3      228.92      239.22      3.17 o 
   5   1   3     3321.30     3445.58     30.59 o 
   6   1   3      911.55      931.89      8.37 o 
   7   1   3      190.47      222.64      4.89 o 
   8   1   3     5159.68     5221.64     29.71 o 
   9   1   3      202.69      216.55      6.31 o 
  10   1   3       79.59       83.95      5.47 o 
  11   1   3      663.04      662.77     10.74 o 
  12   1   3        8.53       15.41      3.64 o 
  13   1   3      280.74      268.41      7.56 o 
  14   1   3       40.74       48.04      4.97 o 
  15   1   3       20.78       23.94      6.35 o 
   1   2   3     3866.57     3869.26     20.04 o 
   2   2   3      496.29      497.65      4.60 o 
   3   2   3      137.82      150.59      2.62 o 
   4   2   3     2582.85     2525.12     12.64 o 
   5   2   3      211.20      197.69      4.03 o 
   6   2   3      612.75      630.57      6.70 o 
   7   2   3      572.33      573.34      7.34 o 
   8   2   3      227.11      246.26      6.64 o 
   9   2   3      581.66      559.03      8.83 o 
  10   2   3      510.97      477.28      8.91 o 
  11   2   3      388.63      373.98      8.49 o 
  12   2   3     1946.81     1982.11     17.39 o 
  13   2   3       48.75       43.78      4.58 o 
  14   2   3      186.50      175.71      7.54 o 
  15   2   3      306.98      317.13     10.06 o 
   0   3   3     2730.66     2760.84     24.05 o 
   1   3   3      280.50      318.77      3.81 o 
   2   3   3      227.24      216.99      3.64 o 
   3   3   3     2609.94     2658.31     19.78 o 
   4   3   3       53.31       64.03      2.89 o 
   5   3   3     2108.64     2122.28     16.46 o 
   6   3   3      379.23      366.77      6.27 o 
   7   3   3      223.33      204.17      5.75 o 
   8   3   3      394.59      369.32      7.42 o 
   9   3   3      127.58      114.20      5.81 o 
  10   3   3      331.81      339.68      8.02 o 
  11   3   3      608.77      598.72     16.25 o 
  12   3   3       30.26       32.12      4.17 o 
  13   3   3      194.92      202.24      8.21 o 
  14   3   3       66.91       59.69      5.34 o 
   1   4   3     2176.13     2233.49     18.98 o 
   2   4   3      319.10      320.67      4.73 o 
   3   4   3      154.51      148.96      4.53 o 
   4   4   3      158.07      148.62      5.04 o 
   5   4   3       29.31       27.64      2.82 o 
   6   4   3      967.13      942.94     10.15 o 
   7   4   3      528.94      496.14      7.99 o 
   8   4   3      285.75      298.20      7.06 o 
   9   4   3      638.07      683.75     10.53 o 
  10   4   3      403.84      377.14      8.58 o 
  11   4   3      191.27      180.48      6.73 o 
  12   4   3       21.50       22.73      4.12 o 
  13   4   3       60.04       59.85      6.46 o 
   0   5   3       67.43       58.82      4.27 o 
   1   5   3       33.63       28.27      2.41 o 
   2   5   3      328.74      316.03      8.00 o 
   3   5   3      797.92      782.58     10.82 o 
   4   5   3      886.36      861.95      9.50 o 
   5   5   3      490.23      498.44     10.75 o 
   6   5   3      840.13      802.40      9.99 o 
   7   5   3      746.44      734.06     11.51 o 
   8   5   3       32.71       28.56      3.99 o 
   9   5   3      346.64      338.32      9.55 o 
  10   5   3      472.80      461.27     11.29 o 
  11   5   3      475.54      490.90     12.77 o 
  12   5   3       21.57       18.04      4.74 o 
   1   6   3      595.73      590.67     13.69 o 
   2   6   3      578.63      563.40     12.68 o 
   3   6   3      573.89      549.22     10.81 o 
   4   6   3      237.89      237.66      8.91 o 
   5   6   3       48.55       40.19      4.10 o 
   6   6   3      265.69      269.61      8.82 o 
   7   6   3      320.88      335.26      8.72 o 
   8   6   3      111.62      104.01      6.20 o 
   9   6   3       77.25       74.41      5.56 o 
  10   6   3      150.91      144.09      9.77 o 
   0   7   3      284.86      294.14     15.43 o 
   1   7   3      429.90      466.16     14.39 o 
   2   7   3      254.28      260.87     11.74 o 
   3   7   3       49.04       46.04      5.45 o 
   4   7   3       89.10       74.15      6.06 o 
   5   7   3       32.91       36.53      4.99 o 
   6   7   3       23.79       19.39      4.36 o 
   7   7   3      340.51      363.91     12.02 o 
   8   7   3      306.60      331.88     12.46 o 
   1   8   3       29.58       19.38      6.25 o 
   2   8   3       50.34       41.19      6.22 o 
   3   8   3      316.10      322.88     21.07 o 
   2   0   4    53193.40    58249.32    577.89 o 
   4   0   4      708.41      794.36     14.67 o 
   6   0   4      138.00      117.58      6.94 o 
   8   0   4      204.96      179.50      6.26 o 
  10   0   4      767.35      744.69     16.07 o 
  12   0   4      106.53      112.80      7.54 o 
  14   0   4      934.17     1054.49     23.74 o 
   1   1   4      168.92      154.01      2.29 o 
   2   1   4     5447.34     5778.14     21.21 o 
   3   1   4      434.10      484.97      3.85 o 
   4   1   4      961.13      947.81     10.44 o 
   5   1   4      992.93      983.06      8.06 o 
   6   1   4     3406.23     3511.33     20.76 o 
   7   1   4      918.00      915.08      9.20 o 
   8   1   4       68.09       65.49      4.26 o 
   9   1   4     1697.39     1729.35     12.56 o 
  10   1   4       77.15       87.49      5.06 o 
  11   1   4      394.23      386.86      8.42 o 
  12   1   4       42.48       49.85      4.41 o 
  13   1   4      165.64      167.20      7.06 o 
  14   1   4      110.08      116.22      7.47 o 
  15   1   4      247.38      252.49     10.06 o 
   0   2   4      752.72      738.73      7.23 o 
   1   2   4      688.33      674.03      5.88 o 
   2   2   4     2987.53     3080.76     23.32 o 
   3   2   4      620.86      579.20      6.04 o 
   4   2   4      176.31      174.49      3.35 o 
   5   2   4      196.95      167.50      3.86 o 
   6   2   4      329.39      350.39      5.29 o 
   7   2   4      361.69      338.53      6.51 o 
   8   2   4      397.48      363.26      7.37 o 
   9   2   4      540.71      521.18      9.21 o 
  10   2   4      184.40      178.42      6.19 o 
  11   2   4      273.12      284.18      7.64 o 
  12   2   4       43.23       45.99      4.78 o 
  13   2   4      415.96      421.97     10.92 o 
  14   2   4      215.32      206.66      7.91 o 
  15   2   4      131.09      141.61      8.24 o 
   1   3   4      892.04      881.15     14.08 o 
   2   3   4      933.53      956.84      8.27 o 
   3   3   4      349.50      319.42      5.40 o 
   4   3   4     1328.28     1398.27     14.89 o 
   5   3   4     1079.05     1046.49     12.15 o 
   6   3   4      688.46      690.67      8.99 o 
   7   3   4      641.90      627.17      8.55 o 
   8   3   4      262.73      262.42      6.47 o 
   9   3   4      977.14      943.26     11.35 o 
  10   3   4        8.88       10.65      3.83 o 
  11   3   4      158.59      154.15      6.32 o 
  12   3   4      114.71      101.79      6.29 o 
  13   3   4      141.60      139.15      7.26 o 
  14   3   4       46.20       40.23      6.02 o 
   0   4   4      408.62      411.18      5.88 o 
   1   4   4     2534.38     2637.53     15.74 o 
   2   4   4       57.10       52.60      3.36 o 
   3   4   4      275.92      277.56      6.24 o 
   4   4   4      146.63      143.73      6.16 o 
   5   4   4      194.78      178.61      4.21 o 
   6   4   4      105.19      104.03      3.73 o 
   7   4   4       33.00       33.62      3.38 o 
   8   4   4      259.28      243.33      7.96 o 
   9   4   4      905.74      911.61     11.22 o 
  10   4   4      100.79      100.75      5.41 o 
  11   4   4      493.02      500.83     12.72 o 
  12   4   4        2.60       10.15      4.11 o 
  13   4   4      216.16      216.99     12.17 o 
   1   5   4       99.11       97.61      3.83 o 
   2   5   4       99.89      105.00      5.71 o 
   3   5   4      766.28      786.87     11.09 o 
   4   5   4      429.32      424.38      8.47 o 
   5   5   4     1816.10     1837.31     17.51 o 
   6   5   4       10.30       13.61      3.32 o 
   7   5   4      243.51      238.46      7.45 o 
   8   5   4        9.41       11.18      3.58 o 
   9   5   4      223.63      208.33      7.71 o 
  10   5   4       24.45       25.60      4.85 o 
  11   5   4      525.31      527.29     13.51 o 
  12   5   4      152.29      143.25      8.56 o 
   0   6   4     1349.50     1372.53     24.05 o 
   1   6   4      412.98      457.31     12.76 o 
   2   6   4      189.17      180.06      8.51 o 
   3   6   4      130.22      129.18      6.22 o 
   4   6   4      176.78      166.82      7.07 o 
   5   6   4      110.55      112.14      5.87 o 
   6   6   4      166.83      179.54      6.94 o 
   7   6   4      418.43      420.88      9.57 o 
   8   6   4      446.87      426.07      9.99 o 
   9   6   4      262.36      269.07      9.48 o 
  10   6   4       24.50       22.86      5.27 o 
   1   7   4       55.45       62.99      6.93 o 
   2   7   4       49.84       46.68      6.74 o 
   3   7   4      250.69      277.00     11.08 o 
   4   7   4      235.50      230.50     10.40 o 
   5   7   4      373.06      410.56     11.57 o 
   6   7   4       96.67       86.81      6.64 o 
   7   7   4      119.43      126.77      7.34 o 
   8   7   4       26.40       25.22      5.49 o 
   0   8   4      174.52      198.92     37.68 o 
   1   8   4       46.32       58.55      7.16 o 
   2   8   4       94.58       95.21      8.21 o 
   2   0   5       29.11       25.05      1.61 o 
   4   0   5      289.68      343.06      9.62 o 
   6   0   5     4240.86     4467.57     47.91 o 
   8   0   5      323.60      337.64      9.65 o 
  10   0   5     3151.76     3248.95     25.97 o 
  12   0   5      367.44      355.67     20.76 o 
  14   0   5     1071.85     1154.12     25.44 o 
   0   1   5     5658.48     5999.99     52.11 o 
   1   1   5       85.12       76.81      2.00 o 
   2   1   5       54.71       64.12      1.76 o 
   3   1   5      402.27      355.19      6.75 o 
   4   1   5      320.73      327.76      5.17 o 
   5   1   5      442.93      463.65      4.52 o 
   6   1   5     3571.93     3669.89     21.10 o 
   7   1   5      901.53      898.69     10.03 o 
   8   1   5      958.86      931.76     10.11 o 
   9   1   5      754.73      735.85      9.23 o 
  10   1   5     2391.27     2471.03     16.25 o 
  11   1   5       30.61       34.77      3.63 o 
  12   1   5       39.28       35.06      4.22 o 
  13   1   5       14.44       27.32      5.32 o 
  14   1   5      501.89      538.36     13.14 o 
  15   1   5      204.72      209.28      9.54 o 
   1   2   5     1856.05     1872.45     12.94 o 
   2   2   5      281.95      235.93      3.09 o 
   3   2   5     1374.87     1357.79     11.44 o 
   4   2   5     2885.70     2948.65     20.88 o 
   5   2   5       33.55       43.68      2.45 o 
   6   2   5       73.36       62.19      2.64 o 
   7   2   5      662.29      663.69      7.57 o 
   8   2   5       47.75       44.69      3.63 o 
   9   2   5      226.27      235.51      6.50 o 
  10   2   5     1249.71     1243.16     13.77 o 
  11   2   5       27.46       29.85      4.24 o 
  12   2   5       88.24       82.07      5.88 o 
  13   2   5      349.54      354.67     12.05 o 
  14   2   5     1029.95     1114.33     19.30 o 
   0   3   5      176.94      157.90      4.50 o 
   1   3   5      554.57      529.36      5.89 o 
   2   3   5       19.66       19.92      2.12 o 
   3   3   5     1066.09     1099.40     10.82 o 
   4   3   5       34.59       33.57      1.67 o 
   5   3   5      786.08      764.10     10.12 o 
   6   3   5       86.02       77.34      2.90 o 
   7   3   5      797.64      732.00     11.67 o 
   8   3   5      780.33      722.74     11.20 o 
   9   3   5      297.77      285.53      6.84 o 
  10   3   5      639.13      638.30     11.51 o 
  11   3   5      324.04      321.47      9.07 o 
  12   3   5       10.54       13.52      4.43 o 
  13   3   5      104.50       94.27      6.24 o 
  14   3   5      310.48      294.79     12.95 o 
   1   4   5     1910.56     1985.21     13.09 o 
   2   4   5      499.80      532.60      7.51 o 
   3   4   5      514.10      538.12      8.26 o 
   4   4   5     1211.83     1193.53     19.01 o 
   5   4   5     1015.66     1016.56     11.88 o 
   6   4   5      123.86      114.49      4.15 o 
   7   4   5      248.33      246.42      5.84 o 
   8   4   5       37.38       38.93      3.69 o 
   9   4   5      590.00      565.09     12.90 o 
  10   4   5       67.78       58.69      6.16 o 
  11   4   5      265.60      254.62      9.92 o 
  12   4   5      260.65      247.30     10.47 o 
  13   4   5      372.87      370.77     12.28 o 
   0   5   5      328.60      314.26     14.24 o 
   1   5   5      734.02      752.68     10.23 o 
   2   5   5      466.03      454.90      8.47 o 
   3   5   5      329.61      327.23      8.56 o 
   4   5   5       40.87       43.12      4.23 o 
   5   5   5      213.66      209.96      6.89 o 
   6   5   5      164.56      171.70      6.57 o 
   7   5   5      374.87      375.08      8.57 o 
   8   5   5     1451.17     1473.45     15.92 o 
   9   5   5      393.48      394.02     10.66 o 
  10   5   5      259.38      266.08     10.19 o 
  11   5   5      159.37      153.15      8.54 o 
  12   5   5        4.04        6.11      3.88 o 
   1   6   5      136.31      135.58      7.93 o 
   2   6   5      292.58      305.84     11.21 o 
   3   6   5      852.00      906.01     15.46 o 
   4   6   5      487.17      498.46     12.30 o 
   5   6   5      260.42      283.20      9.61 o 
   6   6   5       58.10       52.41      4.72 o 
   7   6   5      126.56      111.52      5.82 o 
   8   6   5       16.23       13.93      4.33 o 
   9   6   5       84.22       77.52      6.53 o 
  10   6   5       37.73       28.65      5.38 o 
   0   7   5      267.09      283.89     23.21 o 
   1   7   5      244.89      242.23     10.69 o 
   2   7   5      275.38      289.31     10.76 o 
   3   7   5       11.91       13.04      5.26 o 
   4   7   5       26.08       22.70      5.08 o 
   5   7   5        0.40        5.95      3.90 o 
   6   7   5      152.08      149.12      7.85 o 
   7   7   5      234.94      245.57     11.45 o 
   1   8   5       78.34       66.56     13.19 o 
   0   0   6      439.90      371.28      7.18 o 
   2   0   6       90.92       80.21      2.89 o 
   4   0   6      865.78      880.89     15.34 o 
   6   0   6      245.96      243.09      4.85 o 
   8   0   6      946.70      934.66     33.81 o 
  10   0   6      408.97      408.29     11.10 o 
  12   0   6        1.26       10.52      6.72 o 
  14   0   6      203.88      166.38     13.08 o 
   1   1   6      278.80      272.89      3.34 o 
   2   1   6     1094.20     1155.68      9.11 o 
   3   1   6     1020.72     1020.27     10.14 o 
   4   1   6     6111.40     6300.01     65.27 o 
   5   1   6      459.67      454.11      8.39 o 
   6   1   6      253.12      273.74      6.53 o 
   7   1   6      222.08      217.22      4.06 o 
   8   1   6        7.36       10.10      1.86 o 
   9   1   6      237.23      224.21      5.87 o 
  10   1   6      199.30      188.17      6.82 o 
  11   1   6      309.76      298.44      8.27 o 
  12   1   6     1098.42     1150.86     16.93 o 
  13   1   6       68.26       60.92      6.78 o 
  14   1   6       17.23       14.20      6.10 o 
   0   2   6     6830.89     7312.25     63.39 o 
   1   2   6      583.44      528.08      5.10 o 
   2   2   6      183.76      185.34      3.71 o 
   3   2   6     2255.81     2252.39     10.97 o 
   4   2   6       30.04       31.76      1.86 o 
   5   2   6       55.22       54.42      2.40 o 
   6   2   6       26.28       29.11      1.91 o 
   7   2   6        5.50       13.29      2.17 o 
   8   2   6     1493.20     1591.02     12.09 o 
   9   2   6      190.99      188.77      5.45 o 
  10   2   6      503.68      485.83      9.99 o 
  11   2   6      762.42      741.11     11.89 o 
  12   2   6       22.60       29.90      5.99 o 
  13   2   6      469.24      469.05     13.01 o 
  14   2   6      128.55      135.58      8.84 o 
   1   3   6      631.22      624.66      7.18 o 
   2   3   6      202.14      203.32      4.77 o 
   3   3   6      757.56      760.88     10.17 o 
   4   3   6      763.95      732.51     10.85 o 
   5   3   6      301.76      294.19      5.31 o 
   6   3   6      115.68      112.94      3.17 o 
   7   3   6     1679.26     1665.50     14.97 o 
   8   3   6      177.33      178.46      5.41 o 
   9   3   6      468.24      448.58      9.07 o 
  10   3   6       53.36       58.28      4.80 o 
  11   3   6        1.58        8.41      3.71 o 
  12   3   6      810.60      829.57     17.27 o 
  13   3   6       12.45       16.99      6.11 o 
   0   4   6      212.47      215.51     11.33 o 
   1   4   6       66.99       62.35      3.19 o 
   2   4   6     1373.30     1367.95     12.50 o 
   3   4   6     1505.20     1498.45     14.26 o 
   4   4   6      397.30      414.14      8.96 o 
   5   4   6     1596.60     1643.95     17.62 o 
   6   4   6      152.01      162.11      5.80 o 
   7   4   6       13.18       15.25      3.68 o 
   8   4   6     1028.54     1031.14     14.93 o 
   9   4   6       79.50       91.78      6.60 o 
  10   4   6      246.99      232.04      8.92 o 
  11   4   6      599.29      580.20     13.60 o 
  12   4   6       47.96       49.59      6.23 o 
   1   5   6      852.67      870.15     13.23 o 
   2   5   6      778.54      793.79     10.19 o 
   3   5   6       55.90       48.64      4.44 o 
   4   5   6      312.89      321.55      8.32 o 
   5   5   6      202.97      204.54      6.81 o 
   6   5   6      673.72      640.18     10.68 o 
   7   5   6      521.03      534.82      9.92 o 
   8   5   6       46.21       41.32      5.03 o 
   9   5   6       95.06       98.82      7.00 o 
  10   5   6      430.03      435.20     12.22 o 
  11   5   6       15.20        8.86      4.40 o 
   0   6   6     1066.81     1103.26     21.79 o 
   1   6   6      652.14      679.31     12.70 o 
   2   6   6      105.35      111.51      7.73 o 
   3   6   6      271.32      276.19     10.81 o 
   4   6   6      309.22      308.32     10.25 o 
   5   6   6       27.56       28.17      4.62 o 
   6   6   6      315.11      308.53     10.35 o 
   7   6   6      138.74      147.38      8.69 o 
   8   6   6      114.93      133.44      8.92 o 
   9   6   6      154.58      161.84      9.19 o 
   1   7   6       89.64       80.82      7.53 o 
   2   7   6      201.71      208.08      9.87 o 
   3   7   6      145.61      145.12      8.87 o 
   4   7   6      375.50      412.91     12.10 o 
   5   7   6      382.85      390.12     13.66 o 
   6   7   6       68.96       72.52      7.69 o 
   2   0   7     8715.35     9398.54    108.75 o 
   4   0   7       88.33       97.21      7.29 o 
   6   0   7     2000.21     1986.58     24.45 o 
   8   0   7        6.54        6.60      2.26 o 
  10   0   7     1168.52     1247.03     23.53 o 
  12   0   7       70.37       69.62     10.62 o 
  14   0   7     1648.71     1826.76     31.75 o 
   0   1   7      772.79      729.76     10.02 o 
   1   1   7      291.94      281.00      3.79 o 
   2   1   7      564.51      538.78      6.46 o 
   3   1   7      736.03      725.46      7.81 o 
   4   1   7     1830.76     1950.36     17.60 o 
   5   1   7     1075.53     1159.01     13.92 o 
   6   1   7     1415.95     1411.00     15.49 o 
   7   1   7      226.73      222.27      5.38 o 
   8   1   7      285.89      290.16      7.65 o 
   9   1   7       48.98       46.32      4.25 o 
  10   1   7      775.47      779.17     14.93 o 
  11   1   7      245.95      246.01     10.48 o 
  12   1   7       96.23       96.04      7.43 o 
  13   1   7      266.90      260.79     10.74 o 
  14   1   7      252.80      253.61     11.63 o 
   1   2   7      961.06      970.98      7.38 o 
   2   2   7      495.25      475.41      4.77 o 
   3   2   7      627.46      610.46      5.41 o 
   4   2   7      719.78      684.30      7.86 o 
   5   2   7      179.72      170.58      7.22 o 
   6   2   7      684.10      663.03      9.16 o 
   7   2   7      505.91      513.36     12.35 o 
   8   2   7      798.46      786.63     12.60 o 
   9   2   7       16.96       19.04      3.56 o 
  10   2   7      675.03      658.35     11.00 o 
  11   2   7      390.55      358.06     11.12 o 
  12   2   7      132.99      144.25      8.35 o 
  13   2   7      339.23      334.34     11.72 o 
  14   2   7      269.32      254.35     26.15 o 
   0   3   7      840.73      810.07      8.37 o 
   1   3   7      275.34      258.92      5.68 o 
   2   3   7     1115.17     1150.51     12.73 o 
   3   3   7     1726.04     1759.65     14.05 o 
   4   3   7       30.85       40.61      3.54 o 
   5   3   7      380.01      380.00      6.49 o 
   6   3   7      179.39      176.42      4.78 o 
   7   3   7      783.71      729.69     10.42 o 
   8   3   7      358.89      334.11      7.50 o 
   9   3   7      343.54      348.40      8.26 o 
  10   3   7       13.22       12.97      3.57 o 
  11   3   7      168.34      163.71      8.58 o 
  12   3   7       45.36       51.36      7.17 o 
  13   3   7      243.39      246.46     15.08 o 
   1   4   7      388.78      396.66      5.58 o 
   2   4   7       26.94       23.85      2.77 o 
   3   4   7      571.40      595.91      9.53 o 
   4   4   7      376.96      349.55      8.53 o 
   5   4   7      285.95      290.20      7.71 o 
   6   4   7      246.68      242.36      7.22 o 
   7   4   7      149.84      134.15      6.90 o 
   8   4   7      157.40      165.11      7.91 o 
   9   4   7      269.17      279.97      9.36 o 
  10   4   7      210.90      195.26      8.92 o 
  11   4   7      109.30       98.28      7.26 o 
  12   4   7      380.99      391.11     14.54 o 
   0   5   7      278.53      271.08     12.26 o 
   1   5   7      439.14      456.46     10.88 o 
   2   5   7      296.30      280.40      8.83 o 
   3   5   7      214.34      235.22     10.18 o 
   4   5   7      862.64      873.64     12.25 o 
   5   5   7        1.11        7.20      3.34 o 
   6   5   7       56.75       52.23      5.69 o 
   7   5   7      663.85      668.62     12.85 o 
   8   5   7      237.14      232.21      8.72 o 
   9   5   7      953.22      994.81     16.05 o 
  10   5   7       62.58       57.33      5.79 o 
  11   5   7       13.43       14.96      4.40 o 
   1   6   7       23.26       19.93      4.50 o 
   2   6   7       11.93       14.07      4.02 o 
   3   6   7      468.41      453.94     12.24 o 
   4   6   7      783.84      833.79     15.48 o 
   5   6   7      457.77      467.16     13.67 o 
   6   6   7        6.64        8.72      4.13 o 
   7   6   7      107.52       99.84      9.18 o 
   8   6   7       16.78       22.64      5.78 o 
   9   6   7       27.49       22.85      5.05 o 
   0   7   7      290.61      308.55     14.95 o 
   1   7   7      226.85      262.94     11.14 o 
   2   7   7       59.84       59.18      6.64 o 
   3   7   7      175.81      186.98     10.19 o 
   4   7   7       59.59       39.40      6.52 o 
   5   7   7       77.28       64.70      7.19 o 
   0   0   8     4274.45     4244.71     45.46 o 
   2   0   8     9448.64     9743.44     35.30 o 
   4   0   8     6100.70     6567.83     42.47 o 
   6   0   8     1285.25     1287.58     21.96 o 
   8   0   8      846.22      890.04     20.24 o 
  10   0   8      800.75      866.64     22.17 o 
  12   0   8      158.32      163.55     13.74 o 
  14   0   8      503.25      545.22     19.62 o 
   1   1   8      302.95      316.05      4.40 o 
   2   1   8     1441.95     1461.14     13.73 o 
   3   1   8      250.66      255.58      5.16 o 
   4   1   8     2354.44     2312.35     15.55 o 
   5   1   8      326.06      316.87      5.49 o 
   6   1   8      406.93      402.16      6.20 o 
   7   1   8      841.81      832.42      9.86 o 
   8   1   8      533.47      535.95     10.36 o 
   9   1   8      775.29      765.98     15.67 o 
  10   1   8      205.65      202.98     10.67 o 
  11   1   8       24.94       38.11      6.61 o 
  12   1   8      286.24      307.46     11.01 o 
  13   1   8       36.86       40.22      6.34 o 
  14   1   8      161.69      163.87      9.83 o 
   0   2   8     2090.84     2086.68     21.95 o 
   1   2   8      283.89      265.08      4.30 o 
   2   2   8      276.63      252.59      3.71 o 
   3   2   8      291.13      266.33      3.92 o 
   4   2   8      188.16      190.43      6.33 o 
   5   2   8      357.37      339.41      8.14 o 
   6   2   8      788.02      780.21     10.00 o 
   7   2   8      251.27      229.07      8.22 o 
   8   2   8      135.57      136.29      6.43 o 
   9   2   8      343.62      329.69      9.09 o 
  10   2   8      118.41      117.30      7.00 o 
  11   2   8      390.76      379.64     11.49 o 
  12   2   8       35.51       37.78      5.52 o 
  13   2   8      110.63      106.07     14.13 o 
   1   3   8      566.53      528.38     10.22 o 
   2   3   8      426.87      440.39      6.52 o 
   3   3   8      330.19      318.37      6.40 o 
   4   3   8      405.60      377.34      6.47 o 
   5   3   8      217.96      207.58      6.39 o 
   6   3   8      225.66      219.36      6.39 o 
   7   3   8      860.86      839.75     13.15 o 
   8   3   8      551.20      553.26     14.31 o 
   9   3   8      499.84      498.46     11.34 o 
  10   3   8       29.46       33.69      5.67 o 
  11   3   8       89.13       91.77      8.11 o 
  12   3   8      121.23      119.80      9.62 o 
  13   3   8      109.85      117.52      9.89 o 
   0   4   8      178.39      168.59     10.42 o 
   1   4   8      573.28      590.06      7.77 o 
   2   4   8      176.53      177.07      6.18 o 
   3   4   8     1381.16     1456.65     16.09 o 
   4   4   8      232.24      236.72      7.67 o 
   5   4   8       60.80       59.72      4.54 o 
   6   4   8       33.07       30.85      4.43 o 
   7   4   8      282.23      286.65      9.50 o 
   8   4   8       91.26       94.65      6.88 o 
   9   4   8      339.14      332.43      9.95 o 
  10   4   8       68.07       60.68      6.03 o 
  11   4   8      293.24      272.58     11.21 o 
  12   4   8        6.02        6.24      4.67 o 
   1   5   8      257.28      266.04      8.12 o 
   2   5   8      114.34      124.96      7.05 o 
   3   5   8     1013.74     1045.68     16.79 o 
   4   5   8      151.16      167.24      9.67 o 
   5   5   8      532.52      574.84     15.26 o 
   6   5   8      235.09      234.37     10.90 o 
   7   5   8      247.98      229.96      9.31 o 
   8   5   8       19.11       17.77      4.35 o 
   9   5   8       34.22       33.95      5.45 o 
  10   5   8      113.82       95.90      6.86 o 
   0   6   8      840.94      870.45     20.73 o 
   1   6   8      290.14      322.28      9.61 o 
   2   6   8      187.69      178.75      9.16 o 
   3   6   8       97.94       92.18      7.60 o 
   4   6   8      158.66      150.72      9.61 o 
   5   6   8      152.51      149.05      9.50 o 
   6   6   8       12.28       14.87      4.63 o 
   7   6   8      335.47      385.45     14.68 o 
   8   6   8      255.84      257.13     13.94 o 
   1   7   8       45.30       46.23      5.72 o 
   2   7   8      135.73      134.31      8.66 o 
   3   7   8      240.83      247.99     12.55 o 
   4   7   8      150.56      151.62     10.91 o 
   2   0   9      211.69      223.99      6.28 o 
   4   0   9      711.30      731.88     16.61 o 
   6   0   9     1695.87     1762.04     25.07 o 
   8   0   9      158.63      150.08     11.02 o 
  10   0   9       37.68       38.57     10.15 o 
  12   0   9     1958.90     1985.35     41.78 o 
   0   1   9     1335.57     1354.49     19.28 o 
   1   1   9       15.76       15.24      1.99 o 
   2   1   9      241.12      244.50      3.85 o 
   3   1   9      206.61      201.47      5.90 o 
   4   1   9      984.24      992.81     10.20 o 
   5   1   9      304.67      286.26      6.10 o 
   6   1   9      130.36      127.92      3.96 o 
   7   1   9      494.91      489.33      8.21 o 
   8   1   9     3461.94     3646.82     28.20 o 
   9   1   9       93.29       83.62      7.24 o 
  10   1   9       25.23       29.69      5.84 o 
  11   1   9       90.03      102.37      8.81 o 
  12   1   9       87.51       94.66      7.85 o 
  13   1   9       48.69       41.04      7.12 o 
   1   2   9     1282.68     1280.36     10.88 o 
   2   2   9      324.54      343.29      5.27 o 
   3   2   9      216.37      219.92      3.54 o 
   4   2   9     1077.14     1121.99     11.34 o 
   5   2   9       93.49       82.41      4.82 o 
   6   2   9      314.28      322.98      8.62 o 
   7   2   9      174.65      180.86      8.01 o 
   8   2   9      190.20      192.08      9.15 o 
   9   2   9      315.24      308.08      9.41 o 
  10   2   9       16.23       13.02      4.03 o 
  11   2   9       47.12       34.73      6.63 o 
  12   2   9     1102.20     1200.96     23.13 o 
  13   2   9       25.93       24.95      5.92 o 
   0   3   9       26.76       19.51      3.54 o 
   1   3   9       60.50       51.15      2.32 o 
   2   3   9       38.56       34.63      2.57 o 
   3   3   9      450.17      419.33      8.70 o 
   4   3   9       52.42       34.66      5.39 o 
   5   3   9     1024.73     1022.71     15.05 o 
   6   3   9      421.39      417.78     11.20 o 
   7   3   9       54.73       49.77      5.76 o 
   8   3   9      633.11      613.08     15.07 o 
   9   3   9      198.42      185.89      9.76 o 
  10   3   9       95.99      101.29      8.90 o 
  11   3   9      280.57      295.16     17.04 o 
  12   3   9        8.81        7.74      5.05 o 
   1   4   9     1406.64     1463.29     16.62 o 
   2   4   9      659.10      676.40     11.32 o 
   3   4   9      185.43      175.12      6.84 o 
   4   4   9      295.89      283.78      9.19 o 
   5   4   9      190.55      193.43      7.98 o 
   6   4   9      107.04       98.79      6.55 o 
   7   4   9      724.88      739.57     14.33 o 
   8   4   9        5.96       10.94      4.16 o 
   9   4   9      457.56      435.71     20.07 o 
  10   4   9      129.45      125.81      8.96 o 
  11   4   9      192.33      205.49     10.97 o 
   0   5   9      228.00      224.72     11.50 o 
   1   5   9       92.61       87.65      5.86 o 
   2   5   9      329.76      322.95      8.99 o 
   3   5   9      287.86      294.63     10.37 o 
   4   5   9       64.53       60.18      6.84 o 
   5   5   9      634.48      673.07     16.10 o 
   6   5   9      486.69      491.71     16.31 o 
   7   5   9       30.56       31.43      6.39 o 
   8   5   9      194.07      197.53     11.07 o 
   9   5   9       53.16       47.74      7.00 o 
   1   6   9      231.54      246.86      8.97 o 
   2   6   9      158.65      153.77      8.55 o 
   3   6   9      148.62      160.76     10.20 o 
   4   6   9      118.33      112.18      8.91 o 
   5   6   9      400.45      415.91     13.70 o 
   6   6   9      290.32      296.98     13.00 o 
   7   6   9       74.89       73.99      8.21 o 
   0   7   9      181.87      203.39     11.91 o 
   1   7   9       84.00       80.13      6.82 o 
   2   7   9      119.68      121.62      9.17 o 
   0   0  10       38.02       28.81      6.35 o 
   2   0  10      275.59      270.07      8.90 o 
   4   0  10       88.58       98.78      9.07 o 
   6   0  10      877.27      888.65     19.16 o 
   8   0  10      201.92      203.83     11.72 o 
  10   0  10      610.45      625.96     37.09 o 
  12   0  10       94.81       84.44     12.98 o 
   1   1  10       15.04       15.36      2.53 o 
   2   1  10      286.20      283.95      4.46 o 
   3   1  10      844.33      831.46     10.22 o 
   4   1  10      844.06      834.19     11.64 o 
   5   1  10       39.96       34.26      3.40 o 
   6   1  10     1853.88     1956.42     18.54 o 
   7   1  10       94.10       95.72      6.18 o 
   8   1  10       41.52       38.13      5.75 o 
   9   1  10       33.33       28.02      5.48 o 
  10   1  10      612.57      634.67     15.54 o 
  11   1  10      126.53      125.95      9.78 o 
  12   1  10        6.84       13.16      5.03 o 
   0   2  10     1383.43     1462.28     15.70 o 
   1   2  10      858.82      833.66     12.11 o 
   2   2  10     1015.41     1045.55      9.34 o 
   3   2  10       88.24       86.47      3.54 o 
   4   2  10       23.23       19.65      3.08 o 
   5   2  10      350.39      354.31      7.46 o 
   6   2  10      155.24      162.02      6.36 o 
   7   2  10       21.08       19.48      3.48 o 
   8   2  10       40.44       37.50      5.56 o 
   9   2  10      475.63      471.92     13.32 o 
  10   2  10      950.55     1010.78     20.58 o 
  11   2  10      169.65      174.46     10.77 o 
  12   2  10       26.54       29.99      6.47 o 
   1   3  10      117.09      121.58      4.03 o 
   2   3  10      327.15      323.55      6.86 o 
   3   3  10      296.77      273.90      7.09 o 
   4   3  10      361.41      373.06      8.82 o 
   5   3  10     1430.33     1447.35     21.68 o 
   6   3  10       72.99       68.03      6.81 o 
   7   3  10      153.89      151.49      8.22 o 
   8   3  10        9.13        9.88      4.87 o 
   9   3  10      327.38      343.84     12.54 o 
  10   3  10      322.32      327.32     12.31 o 
  11   3  10      131.71      137.28      9.35 o 
   0   4  10     1448.99     1480.95     22.59 o 
   1   4  10      541.55      543.44     15.07 o 
   2   4  10      102.89       98.75      5.78 o 
   3   4  10      333.96      342.12     10.34 o 
   4   4  10      147.31      139.36      7.97 o 
   5   4  10      492.61      486.82     11.92 o 
   6   4  10      223.86      218.76      9.23 o 
   7   4  10      378.69      391.61     11.12 o 
   8   4  10      422.24      435.33     12.76 o 
   9   4  10      129.16      118.09      8.05 o 
  10   4  10      367.51      376.08     13.17 o 
   1   5  10      352.30      340.24      9.33 o 
   2   5  10      434.40      454.39     10.48 o 
   3   5  10      298.38      291.52     10.42 o 
   4   5  10      446.66      465.01     13.03 o 
   5   5  10      273.79      274.04     12.23 o 
   6   5  10      116.54      121.89     10.03 o 
   7   5  10       66.45       56.36      7.10 o 
   8   5  10        1.62        9.13      6.81 o 
   0   6  10      107.18      117.59     15.31 o 
   1   6  10      615.82      668.60     15.00 o 
   2   6  10      540.71      569.92     13.95 o 
   3   6  10       11.51        7.79      4.42 o 
   4   6  10       50.92       45.30      6.22 o 
   5   6  10        7.53       11.96      4.98 o 
   6   6  10        5.62        9.94      4.75 o 
   2   0  11     1237.00     1249.01     22.73 o 
   4   0  11     3908.47     4133.68     35.91 o 
   6   0  11      269.80      289.22     12.62 o 
   8   0  11       12.73       18.40      7.83 o 
  10   0  11      222.08      237.63     18.87 o 
  12   0  11      904.92     1031.27     25.40 o 
   0   1  11     1369.75     1403.31     16.20 o 
   1   1  11      284.47      285.96      6.23 o 
   2   1  11      944.35      986.84      9.29 o 
   3   1  11      521.10      518.87      9.11 o 
   4   1  11      412.72      435.27     11.47 o 
   5   1  11       57.20       59.77      5.12 o 
   6   1  11       55.25       54.78      5.23 o 
   7   1  11      321.05      307.88      9.28 o 
   8   1  11      303.03      325.02     10.00 o 
   9   1  11       30.83       27.62      5.28 o 
  10   1  11      135.46      133.67      8.84 o 
  11   1  11       36.81       30.16      6.16 o 
  12   1  11       44.75       46.63      7.97 o 
   1   2  11      412.35      429.89      6.93 o 
   2   2  11      272.59      269.87      5.54 o 
   3   2  11      105.45      103.96      4.95 o 
   4   2  11      493.74      495.11      8.66 o 
   5   2  11      460.50      454.56      8.47 o 
   6   2  11      885.15      875.03     15.95 o 
   7   2  11        3.34       10.88      4.95 o 
   8   2  11      196.44      194.12      9.61 o 
   9   2  11      238.56      226.07     10.34 o 
  10   2  11       45.28       48.60      6.89 o 
  11   2  11      110.12      108.68      9.58 o 
   0   3  11      865.74      902.56     23.28 o 
   1   3  11      308.38      293.60      6.57 o 
   2   3  11      484.14      506.71     11.24 o 
   3   3  11      313.16      319.50      8.31 o 
   4   3  11       80.95       73.15      5.52 o 
   5   3  11      678.55      687.81     12.80 o 
   6   3  11      127.55      132.14      6.82 o 
   7   3  11       92.54       87.77      7.18 o 
   8   3  11      132.75      117.86      8.54 o 
   9   3  11      313.30      305.87     14.56 o 
  10   3  11      121.99      119.45      8.94 o 
   1   4  11       30.97       33.42      3.84 o 
   2   4  11       91.63       89.40      6.57 o 
   3   4  11      257.65      260.30      9.64 o 
   4   4  11      230.94      238.20      9.71 o 
   5   4  11       97.41       89.36      6.48 o 
   6   4  11       30.17       25.56      5.29 o 
   7   4  11      328.66      361.82     14.35 o 
   8   4  11        8.51       12.94      5.84 o 
   9   4  11       95.55       89.21      8.31 o 
   0   5  11      695.89      709.55     17.81 o 
   1   5  11      332.81      336.82     11.07 o 
   2   5  11      197.81      190.90      8.99 o 
   3   5  11       12.68       12.14      4.63 o 
   4   5  11       43.51       42.60      5.96 o 
   5   5  11      278.60      284.31     10.76 o 
   6   5  11      227.51      229.34     10.03 o 
   7   5  11      280.16      280.62     12.98 o 
   1   6  11       19.38       20.29      5.39 o 
   2   6  11      148.20      145.56      8.67 o 
   3   6  11        0.94        5.91      4.04 o 
   4   6  11      140.87      144.10      9.25 o 
   0   0  12     4068.61     4251.40     78.18 o 
   2   0  12      382.89      388.66      9.63 o 
   4   0  12     1426.99     1478.03     23.30 o 
   6   0  12      560.61      549.30     16.36 o 
   8   0  12     2530.34     2724.24     41.24 o 
  10   0  12       14.94       19.43      7.09 o 
   1   1  12      214.59      216.43      5.52 o 
   2   1  12       43.85       39.42      3.04 o 
   3   1  12        3.35       11.71      3.88 o 
   4   1  12     1460.85     1541.42     16.77 o 
   5   1  12      294.00      308.10      9.32 o 
   6   1  12      817.03      804.10     13.47 o 
   7   1  12      500.86      487.92     11.49 o 
   8   1  12       45.25       45.51      6.66 o 
   9   1  12       31.68       30.47      5.98 o 
  10   1  12        1.18        3.45      5.44 o 
  11   1  12      115.31      124.56      9.95 o 
   0   2  12      457.10      470.09     10.16 o 
   1   2  12       21.05       19.35      2.57 o 
   2   2  12      369.78      375.51      7.56 o 
   3   2  12      156.28      151.71      5.53 o 
   4   2  12       74.52       72.53      5.01 o 
   5   2  12      599.78      601.77     13.59 o 
   6   2  12       91.02       89.09      7.80 o 
   7   2  12       26.31       23.82      6.08 o 
   8   2  12      549.17      535.53     18.80 o 
   9   2  12       44.09       38.08      6.38 o 
  10   2  12       87.27       77.83      7.75 o 
   1   3  12      443.49      440.98     12.72 o 
   2   3  12       62.57       64.45      5.67 o 
   3   3  12        9.58       12.10      4.08 o 
   4   3  12      135.73      132.12      6.47 o 
   5   3  12      156.67      147.98      7.81 o 
   6   3  12      296.24      286.89     12.07 o 
   7   3  12      498.02      488.89     14.03 o 
   8   3  12      122.25      120.51      8.92 o 
   9   3  12      244.75      254.65     12.30 o 
  10   3  12       52.75       46.62      6.95 o 
   0   4  12      121.53      113.75     10.53 o 
   1   4  12      307.52      309.19      9.97 o 
   2   4  12      202.68      198.25      8.53 o 
   3   4  12      945.74      985.98     16.60 o 
   4   4  12       17.14       16.44      4.17 o 
   5   4  12       25.08       28.19      6.80 o 
   6   4  12       71.19       77.86      8.61 o 
   7   4  12      196.46      186.24     10.64 o 
   8   4  12        9.64       16.76      6.28 o 
   1   5  12      376.49      404.94     14.34 o 
   2   5  12      160.13      152.68      8.08 o 
   3   5  12      393.85      422.77     12.35 o 
   4   5  12       86.35       75.22      6.99 o 
   5   5  12      177.52      172.80      9.70 o 
   6   5  12      116.45      101.63      9.22 o 
   0   6  12      193.32      196.67     16.36 o 
   1   6  12      140.13      136.54     12.62 o 
   2   0  13      888.48      934.73     18.53 o 
   4   0  13      257.02      281.94     12.93 o 
   6   0  13      203.54      188.51     11.43 o 
   8   0  13      119.64      104.62      9.96 o 
  10   0  13      379.81      380.21     20.82 o 
   0   1  13       70.94       70.37      7.70 o 
   1   1  13       55.72       58.33      4.32 o 
   2   1  13      196.71      206.01      6.36 o 
   3   1  13       85.72       80.45      5.68 o 
   4   1  13       41.72       37.26      4.55 o 
   5   1  13      118.26      115.65      6.91 o 
   6   1  13     2021.97     2141.92     28.19 o 
   7   1  13      178.45      171.17      9.91 o 
   8   1  13      159.84      169.38      9.72 o 
   9   1  13       99.68      103.58      8.18 o 
  10   1  13      573.15      636.71     16.41 o 
   1   2  13      602.58      603.33      9.44 o 
   2   2  13      574.21      585.88     10.78 o 
   3   2  13      169.30      152.62      7.39 o 
   4   2  13       28.42       33.25      5.38 o 
   5   2  13       48.27       45.63      5.63 o 
   6   2  13      166.70      181.76      8.60 o 
   7   2  13       14.89       13.51      5.12 o 
   8   2  13       63.92       66.11      7.80 o 
   9   2  13       69.42       66.20      8.10 o 
   0   3  13       25.14       33.78      8.70 o 
   1   3  13      238.34      223.83      8.41 o 
   2   3  13       36.20       36.74      4.76 o 
   3   3  13      115.58      108.79      7.60 o 
   4   3  13      127.06      127.12      9.32 o 
   5   3  13       79.62       79.17      7.85 o 
   6   3  13      557.67      531.25     15.93 o 
   7   3  13      457.13      436.13     13.02 o 
   8   3  13       41.66       42.11      6.35 o 
   1   4  13      245.43      255.97     12.21 o 
   2   4  13      295.15      267.31      9.68 o 
   3   4  13      807.16      842.11     15.96 o 
   4   4  13      217.40      220.91     11.65 o 
   5   4  13       24.09       20.01      7.35 o 
   6   4  13       43.94       40.99      7.57 o 
   7   4  13      314.34      317.25     13.76 o 
   0   5  13      529.06      496.40     21.95 o 
   1   5  13       49.16       62.24      9.16 o 
   2   5  13       39.88       36.17      6.75 o 
   3   5  13       47.73       44.39      6.85 o 
   4   5  13      126.71      116.21     10.02 o 
   0   0  14      328.32      365.97     16.26 o 
   2   0  14       53.70       43.31      9.19 o 
   4   0  14       37.95       42.38      8.42 o 
   6   0  14       47.76       40.71      7.45 o 
   8   0  14     1193.99     1195.23     25.01 o 
   1   1  14      200.28      185.44      6.91 o 
   2   1  14      124.88      127.63      6.30 o 
   3   1  14      169.93      157.90      7.64 o 
   4   1  14      256.99      272.74      8.99 o 
   5   1  14        9.63       13.68      5.20 o 
   6   1  14      776.88      749.25     19.42 o 
   7   1  14      106.95      108.47      7.84 o 
   8   1  14       90.24       75.20      7.19 o 
   9   1  14       49.80       50.86      6.71 o 
   0   2  14      248.59      261.19     17.12 o 
   1   2  14      283.57      273.98     10.62 o 
   2   2  14      668.81      655.87     12.97 o 
   3   2  14      262.52      247.17      9.39 o 
   4   2  14       83.95       87.05      7.57 o 
   5   2  14      134.30      127.68      7.96 o 
   6   2  14        7.23       13.27      5.84 o 
   7   2  14       42.97       36.11      5.86 o 
   8   2  14      409.90      394.35     13.05 o 
   1   3  14      220.54      219.26     10.90 o 
   2   3  14      172.12      172.45     12.07 o 
   3   3  14       91.99       71.52      6.98 o 
   4   3  14       71.88       77.89      7.58 o 
   5   3  14      410.12      404.89     14.70 o 
   6   3  14      203.26      206.24     12.01 o 
   7   3  14      505.53      497.00     16.56 o 
   0   4  14      393.97      394.46     18.82 o 
   1   4  14      100.72       89.71      7.39 o 
   2   4  14      325.24      293.78     12.52 o 
   3   4  14      420.98      426.43     25.47 o 
   4   4  14       65.80       59.90      8.44 o 
   5   4  14       97.86       92.92      8.81 o 
   2   0  15      199.36      190.70     11.50 o 
   4   0  15     2078.27     2212.33     48.56 o 
   6   0  15      411.02      381.45     21.25 o 
   0   1  15     1724.60     1728.43     33.95 o 
   1   1  15      100.35       94.39      6.94 o 
   2   1  15       30.58       21.84      7.82 o 
   3   1  15      242.70      240.07      9.53 o 
   4   1  15       33.35       31.00      5.63 o 
   5   1  15      131.73      125.76      8.13 o 
   6   1  15      148.00      145.98      8.76 o 
   7   1  15       39.72       31.14      5.54 o 
   1   2  15      215.56      214.79     12.50 o 
   2   2  15       70.88       61.68     10.32 o 
   3   2  15       96.38       89.38      9.45 o 
   4   2  15      818.75      825.85     18.53 o 
   5   2  15       90.73       69.49      7.25 o 
   6   2  15       26.18       28.06      6.75 o 
   7   2  15      112.69      104.43     11.53 o 
   0   3  15      678.35      717.02     25.04 o 
   1   3  15        9.08       13.00      5.94 o 
   2   3  15      201.58      194.68     19.66 o 
   3   3  15      214.37      186.71     12.39 o 
   4   3  15       18.37       22.78      9.57 o 
   5   3  15      321.09      308.77     13.19 o 
   1   4  15       50.35       51.63      8.88 o 
   2   4  15      132.04      140.98     12.06 o 
   0   0  16       44.26       38.38     11.63 o 
   2   0  16     1192.11     1276.03     29.03 o 
   4   0  16        4.94        9.33      5.42 o 
   6   0  16       14.31       24.34      8.68 o 
   1   1  16       64.38       63.51     10.44 o 
   2   1  16      197.80      214.15     11.69 o 
   3   1  16       79.89       67.77      7.60 o 
   4   1  16       26.14       24.72      6.20 o 
   5   1  16      147.96      121.26      7.89 o 
   0   2  16       92.24       85.16     17.85 o 
   1   2  16       51.15       47.38     10.43 o 
   2   2  16       73.98       85.64     11.95 o 
   3   2  16      141.84      126.21     12.39 o 
   4   2  16      169.68      172.27     13.14 o 
   1   3  16       99.04       81.29     12.30 o 
   2   0  17      497.80      463.02     27.05 o 
   0   1  17      129.60      134.01     21.75 o 
   1   1  17       34.74       37.53      9.28 o 
   2   1  17      140.46      124.20     16.90 o 
                                                 
